# Supplementary material for: Atezolizumab Plus Bevacizumab Combination Therapy in Unresectable Hepatocellular Carcinoma: An Institutional Experience
Source: Biomedicines. 2025 Nov 21;13(12):2844. doi: 10.3390/biomedicines13122844 (PMC12730803; doi:10.3390/biomedicines13122844)
Supplement: Supplementary file 1 [file biomedicines-13-02844-s001.zip]

Archive with 1 entries (1 files):
- biomedicines-3909102-supplementary.pdf
